# Supplementary material for: A set of gene knockouts as a resource for global lipidomic changes
Source: Sci Rep. 2022 Jun 22;12:10533. doi: 10.1038/s41598-022-14690-0 (PMC9218125; doi:10.1038/s41598-022-14690-0)
Supplement: Supplementary file 2 — Supplementary Information 2. [file 41598_2022_14690_MOESM2_ESM.xlsx]

## Sheet: SwissLipids IDs
lipid

## Sheet: MS modes
Lipid Class

## Sheet: Samples per Lipid species
n

## Sheet: Coefficents of Variation
gene/group
