# Supplementary material for: A set of gene knockouts as a resource for global lipidomic changes
Source: Sci Rep. 2022 Jun 22;12:10533. doi: 10.1038/s41598-022-14690-0 (PMC9218125; doi:10.1038/s41598-022-14690-0)
Supplement: Supplementary file 3 — Supplementary Information 3. [file 41598_2022_14690_MOESM3_ESM.xlsx]

## Sheet: gene trap 80%
ID

## Sheet: gene trap 20%
ID

## Sheet: deletion 80%
ID

## Sheet: gene trap 80% TAG FAs
ID

## Sheet: gene trap 20% TAG FAs
ID

## Sheet: deletion 80% TAG FAs
ID
