# Supplementary material for: A set of gene knockouts as a resource for global lipidomic changes
Source: Sci Rep. 2022 Jun 22;12:10533. doi: 10.1038/s41598-022-14690-0 (PMC9218125; doi:10.1038/s41598-022-14690-0)
Supplement: Supplementary file 4 — Supplementary Information 4. [file 41598_2022_14690_MOESM4_ESM.xlsx]

## Sheet: Gene names
gene

## Sheet: Overview comparsions
tab

## Sheet: AAVS1_B12_WT 80%
set

## Sheet: AAVS1_B12_WT 80% del
set

## Sheet: AAVS1_B12_ACOT7_G12 80%
set

## Sheet: AAVS1_B12_ACSL3_D09-F02 80%
set

## Sheet: AAVS1_B12_ALDH3A2_A06-B08 80%
set

## Sheet: AAVS1_B12_CEPT1_B2-B8 80%
set

## Sheet: AAVS1_B12_CEPT1_F02 80%
set

## Sheet: AAVS1_B12_CERS2_A10-B11 80%
set

[truncated: 19 more sheets: AAVS1_B12_DECR2_C05 80%, AAVS1_B12_DLAT_G05-G06 80%, AAVS1_B12_ELOVL5_D05 80%, AAVS1_B12_FADS3_C02 80%, AAVS1_B12_GNAPT_A10 80%, AAVS1_B12_GNAPT_B07 80%, AAVS1_B12_HSD17B12_B11 80%, AAVS1_B12_KMT2C_E12-H05 80%, AAVS1_B12_LPIN1_F05 80%, AAVS1_B12_MPDU1_D10 80%, AAVS1_B12_NSUN2_F01 80%, AAVS1_B12_NSUN3_A07 80%, AAVS1_B12_ORMDL2_B12-E03 80%, AAVS1_B12_PLD3_C03 80%, AAVS1_B12_SAMD8_H04 80%, AAVS1_B12_SGMS1_E10 80%, AAVS1_B12_THUMPD3_C06 80%, AAVS1_B12_ZDHHC12_C07-G04 80%, AAVS1_B12_ZDHHC5_G06 80%]
